# Supplementary material for: Optimization of acquisition time and reconstruction parameters for quantitative single-photon emission computed tomography/computed tomography using iodine-123 metaiodobenzylguanidine
Source: PLoS One. 2025 Sep 30;20(9):e0330655. doi: 10.1371/journal.pone.0330655 (PMC12483245; doi:10.1371/journal.pone.0330655)
Supplement: S1 Data — (ZIP) [file pone.0330655.s001.zip]

Archive with 297 entries (282 files):
- mibg-spect_supplemental_data_v3/
- mibg-spect_supplemental_data_v3/JS-10/
- mibg-spect_supplemental_data_v3/JS-10/ACCT/
- mibg-spect_supplemental_data_v3/JS-10/ACCT/MIBG_JS-10.CT._.0002.0001.2023.08.02.17.37.39.101562.49396937.IMA
- mibg-spect_supplemental_data_v3/JS-10/ACCT/MIBG_JS-10.CT._.0002.0002.2023.08.02.17.37.39.101562.49396982.IMA
- mibg-spect_supplemental_data_v3/JS-10/ACCT/MIBG_JS-10.CT._.0002.0003.2023.08.02.17.37.39.101562.49397027.IMA
- mibg-spect_supplemental_data_v3/JS-10/ACCT/MIBG_JS-10.CT._.0002.0004.2023.08.02.17.37.39.101562.49397072.IMA
- mibg-spect_supplemental_data_v3/JS-10/ACCT/MIBG_JS-10.CT._.0002.0005.2023.08.02.17.37.39.101562.49397117.IMA
- mibg-spect_supplemental_data_v3/JS-10/ACCT/MIBG_JS-10.CT._.0002.0006.2023.08.02.17.37.39.101562.49397162.IMA
- mibg-spect_supplemental_data_v3/JS-10/ACCT/MIBG_JS-10.CT._.0002.0007.2023.08.02.17.37.39.101562.49397207.IMA
- mibg-spect_supplemental_data_v3/JS-10/ACCT/MIBG_JS-10.CT._.0002.0008.2023.08.02.17.37.39.101562.49397252.IMA
- mibg-spect_supplemental_data_v3/JS-10/ACCT/MIBG_JS-10.CT._.0002.0009.2023.08.02.17.37.39.101562.49397297.IMA
- mibg-spect_supplemental_data_v3/JS-10/ACCT/MIBG_JS-10.CT._.0002.0010.2023.08.02.17.37.39.101562.49397342.IMA
- mibg-spect_supplemental_data_v3/JS-10/ACCT/MIBG_JS-10.CT._.0002.0011.2023.08.02.17.37.39.101562.49397387.IMA
- mibg-spect_supplemental_data_v3/JS-10/ACCT/MIBG_JS-10.CT._.0002.0012.2023.08.02.17.37.39.101562.49397432.IMA
- mibg-spect_supplemental_data_v3/JS-10/ACCT/MIBG_JS-10.CT._.0002.0013.2023.08.02.17.37.39.101562.49397477.IMA
- mibg-spect_supplemental_data_v3/JS-10/ACCT/MIBG_JS-10.CT._.0002.0014.2023.08.02.17.37.39.101562.49397522.IMA
- mibg-spect_supplemental_data_v3/JS-10/ACCT/MIBG_JS-10.CT._.0002.0015.2023.08.02.17.37.39.101562.49397567.IMA
- mibg-spect_supplemental_data_v3/JS-10/ACCT/MIBG_JS-10.CT._.0002.0016.2023.08.02.17.37.39.101562.49397612.IMA
- mibg-spect_supplemental_data_v3/JS-10/ACCT/MIBG_JS-10.CT._.0002.0017.2023.08.02.17.37.39.101562.49397657.IMA
- mibg-spect_supplemental_data_v3/JS-10/ACCT/MIBG_JS-10.CT._.0002.0018.2023.08.02.17.37.39.101562.49397702.IMA
- mibg-spect_supplemental_data_v3/JS-10/ACCT/MIBG_JS-10.CT._.0002.0019.2023.08.02.17.37.39.101562.49397747.IMA
- mibg-spect_supplemental_data_v3/JS-10/ACCT/MIBG_JS-10.CT._.0002.0020.2023.08.02.17.37.39.101562.49397792.IMA
- mibg-spect_supplemental_data_v3/JS-10/ACCT/MIBG_JS-10.CT._.0002.0021.2023.08.02.17.37.39.101562.49397837.IMA
- mibg-spect_supplemental_data_v3/JS-10/ACCT/MIBG_JS-10.CT._.0002.0022.2023.08.02.17.37.39.101562.49397882.IMA
- mibg-spect_supplemental_data_v3/JS-10/ACCT/MIBG_JS-10.CT._.0002.0023.2023.08.02.17.37.39.101562.49397927.IMA
- mibg-spect_supplemental_data_v3/JS-10/ACCT/MIBG_JS-10.CT._.0002.0024.2023.08.02.17.37.39.101562.49397972.IMA
- mibg-spect_supplemental_data_v3/JS-10/ACCT/MIBG_JS-10.CT._.0002.0025.2023.08.02.17.37.39.101562.49398017.IMA
- mibg-spect_supplemental_data_v3/JS-10/ACCT/MIBG_JS-10.CT._.0002.0026.2023.08.02.17.37.39.101562.49398062.IMA
- mibg-spect_supplemental_data_v3/JS-10/ACCT/MIBG_JS-10.CT._.0002.0027.2023.08.02.17.37.39.101562.49398107.IMA
- mibg-spect_supplemental_data_v3/JS-10/ACCT/MIBG_JS-10.CT._.0002.0028.2023.08.02.17.37.39.101562.49398152.IMA
- mibg-spect_supplemental_data_v3/JS-10/ACCT/MIBG_JS-10.CT._.0002.0029.2023.08.02.17.37.39.101562.49398197.IMA
- mibg-spect_supplemental_data_v3/JS-10/ACCT/MIBG_JS-10.CT._.0002.0030.2023.08.02.17.37.39.101562.49398242.IMA
- mibg-spect_supplemental_data_v3/JS-10/ACCT/MIBG_JS-10.CT._.0002.0031.2023.08.02.17.37.39.101562.49398287.IMA
- mibg-spect_supplemental_data_v3/JS-10/ACCT/MIBG_JS-10.CT._.0002.0032.2023.08.02.17.37.39.101562.49398332.IMA
- mibg-spect_supplemental_data_v3/JS-10/ACCT/MIBG_JS-10.CT._.0002.0033.2023.08.02.17.37.39.101562.49398377.IMA
- mibg-spect_supplemental_data_v3/JS-10/ACCT/MIBG_JS-10.CT._.0002.0034.2023.08.02.17.37.39.101562.49398422.IMA
- mibg-spect_supplemental_data_v3/JS-10/ACCT/MIBG_JS-10.CT._.0002.0035.2023.08.02.17.37.39.101562.49398467.IMA
- mibg-spect_supplemental_data_v3/JS-10/ACCT/MIBG_JS-10.CT._.0002.0036.2023.08.02.17.37.39.101562.49398512.IMA
- mibg-spect_supplemental_data_v3/JS-10/ACCT/MIBG_JS-10.CT._.0002.0037.2023.08.02.17.37.39.101562.49398557.IMA
- mibg-spect_supplemental_data_v3/JS-10/ACCT/MIBG_JS-10.CT._.0002.0038.2023.08.02.17.37.39.101562.49398602.IMA
- mibg-spect_supplemental_data_v3/JS-10/ACCT/MIBG_JS-10.CT._.0002.0039.2023.08.02.17.37.39.101562.49398647.IMA
- mibg-spect_supplemental_data_v3/JS-10/ACCT/MIBG_JS-10.CT._.0002.0040.2023.08.02.17.37.39.101562.49398692.IMA
- mibg-spect_supplemental_data_v3/JS-10/ACCT/MIBG_JS-10.CT._.0002.0041.2023.08.02.17.37.39.101562.49398737.IMA
- mibg-spect_supplemental_data_v3/JS-10/ACCT/MIBG_JS-10.CT._.0002.0042.2023.08.02.17.37.39.101562.49398782.IMA
- mibg-spect_supplemental_data_v3/JS-10/ACCT/MIBG_JS-10.CT._.0002.0043.2023.08.02.17.37.39.101562.49398827.IMA
- mibg-spect_supplemental_data_v3/JS-10/ACCT/MIBG_JS-10.CT._.0002.0044.2023.08.02.17.37.39.101562.49398872.IMA
- mibg-spect_supplemental_data_v3/JS-10/ACCT/MIBG_JS-10.CT._.0002.0045.2023.08.02.17.37.39.101562.49398917.IMA
- mibg-spect_supplemental_data_v3/JS-10/ACCT/MIBG_JS-10.CT._.0002.0046.2023.08.02.17.37.39.101562.49398962.IMA
- mibg-spect_supplemental_data_v3/JS-10/ACCT/MIBG_JS-10.CT._.0002.0047.2023.08.02.17.37.39.101562.49399007.IMA
- mibg-spect_supplemental_data_v3/JS-10/ACCT/MIBG_JS-10.CT._.0002.0048.2023.08.02.17.37.39.101562.49399052.IMA
- mibg-spect_supplemental_data_v3/JS-10/ACCT/MIBG_JS-10.CT._.0002.0049.2023.08.02.17.37.39.101562.49399097.IMA
- mibg-spect_supplemental_data_v3/JS-10/ACCT/MIBG_JS-10.CT._.0002.0050.2023.08.02.17.37.39.101562.49399142.IMA
- mibg-spect_supplemental_data_v3/JS-10/ACCT/MIBG_JS-10.CT._.0002.0051.2023.08.02.17.37.39.101562.49399187.IMA
- mibg-spect_supplemental_data_v3/JS-10/ACCT/MIBG_JS-10.CT._.0002.0052.2023.08.02.17.37.39.101562.49399232.IMA
- mibg-spect_supplemental_data_v3/JS-10/ACCT/MIBG_JS-10.CT._.0002.0053.2023.08.02.17.37.39.101562.49399277.IMA
- mibg-spect_supplemental_data_v3/JS-10/ACCT/MIBG_JS-10.CT._.0002.0054.2023.08.02.17.37.39.101562.49399322.IMA
- mibg-spect_supplemental_data_v3/JS-10/ACCT/MIBG_JS-10.CT._.0002.0055.2023.08.02.17.37.39.101562.49399367.IMA
- mibg-spect_supplemental_data_v3/JS-10/ACCT/MIBG_JS-10.CT._.0002.0056.2023.08.02.17.37.39.101562.49399412.IMA
- mibg-spect_supplemental_data_v3/JS-10/ACCT/MIBG_JS-10.CT._.0002.0057.2023.08.02.17.37.39.101562.49399457.IMA
- mibg-spect_supplemental_data_v3/JS-10/ACCT/MIBG_JS-10.CT._.0002.0058.2023.08.02.17.37.39.101562.49399502.IMA
- mibg-spect_supplemental_data_v3/JS-10/ACCT/MIBG_JS-10.CT._.0002.0059.2023.08.02.17.37.39.101562.49399547.IMA
- mibg-spect_supplemental_data_v3/JS-10/ACCT/MIBG_JS-10.CT._.0002.0060.2023.08.02.17.37.39.101562.49399592.IMA
- mibg-spect_supplemental_data_v3/JS-10/ACCT/MIBG_JS-10.CT._.0002.0061.2023.08.02.17.37.39.101562.49399637.IMA
- mibg-spect_supplemental_data_v3/JS-10/ACCT/MIBG_JS-10.CT._.0002.0062.2023.08.02.17.37.39.101562.49399682.IMA
- mibg-spect_supplemental_data_v3/JS-10/ACCT/MIBG_JS-10.CT._.0002.0063.2023.08.02.17.37.39.101562.49399727.IMA
- mibg-spect_supplemental_data_v3/JS-10/ACCT/MIBG_JS-10.CT._.0002.0064.2023.08.02.17.37.39.101562.49399772.IMA
- mibg-spect_supplemental_data_v3/JS-10/ACCT/MIBG_JS-10.CT._.0002.0065.2023.08.02.17.37.39.101562.49399817.IMA
- mibg-spect_supplemental_data_v3/JS-10/ACCT/MIBG_JS-10.CT._.0002.0066.2023.08.02.17.37.39.101562.49399862.IMA
- mibg-spect_supplemental_data_v3/JS-10/ACCT/MIBG_JS-10.CT._.0002.0067.2023.08.02.17.37.39.101562.49399907.IMA
- mibg-spect_supplemental_data_v3/JS-10/ACCT/MIBG_JS-10.CT._.0002.0068.2023.08.02.17.37.39.101562.49399952.IMA
- mibg-spect_supplemental_data_v3/JS-10/ACCT/MIBG_JS-10.CT._.0002.0069.2023.08.02.17.37.39.101562.49399997.IMA
- mibg-spect_supplemental_data_v3/JS-10/ACCT/MIBG_JS-10.CT._.0002.0070.2023.08.02.17.37.39.101562.49400042.IMA
- mibg-spect_supplemental_data_v3/JS-10/ACCT/MIBG_JS-10.CT._.0002.0071.2023.08.02.17.37.39.101562.49400087.IMA
- mibg-spect_supplemental_data_v3/JS-10/ACCT/MIBG_JS-10.CT._.0002.0072.2023.08.02.17.37.39.101562.49400132.IMA
- mibg-spect_supplemental_data_v3/JS-10/ACCT/MIBG_JS-10.CT._.0002.0073.2023.08.02.17.37.39.101562.49400177.IMA
- mibg-spect_supplemental_data_v3/JS-10/ACCT/MIBG_JS-10.CT._.0002.0074.2023.08.02.17.37.39.101562.49400222.IMA
- mibg-spect_supplemental_data_v3/JS-10/ACCT/MIBG_JS-10.CT._.0002.0075.2023.08.02.17.37.39.101562.49400267.IMA
- mibg-spect_supplemental_data_v3/JS-10/ACCT/MIBG_JS-10.CT._.0002.0076.2023.08.02.17.37.39.101562.49400312.IMA
- mibg-spect_supplemental_data_v3/JS-10/ACCT/MIBG_JS-10.CT._.0002.0077.2023.08.02.17.37.39.101562.49400357.IMA
- mibg-spect_supplemental_data_v3/JS-10/ACCT/MIBG_JS-10.CT._.0002.0078.2023.08.02.17.37.39.101562.49400402.IMA
- mibg-spect_supplemental_data_v3/JS-10/ACCT/MIBG_JS-10.CT._.0002.0079.2023.08.02.17.37.39.101562.49400447.IMA
- mibg-spect_supplemental_data_v3/JS-10/ACCT/MIBG_JS-10.CT._.0002.0080.2023.08.02.17.37.39.101562.49400492.IMA
- mibg-spect_supplemental_data_v3/JS-10/ACCT/MIBG_JS-10.CT._.0002.0081.2023.08.02.17.37.39.101562.49400537.IMA
- mibg-spect_supplemental_data_v3/JS-10/ACCT/MIBG_JS-10.CT._.0002.0082.2023.08.02.17.37.39.101562.49400582.IMA
- mibg-spect_supplemental_data_v3/JS-10/ACCT/MIBG_JS-10.CT._.0002.0083.2023.08.02.17.37.39.101562.49400627.IMA
- mibg-spect_supplemental_data_v3/JS-10/ACCT/MIBG_JS-10.CT._.0002.0084.2023.08.02.17.37.39.101562.49400672.IMA
- mibg-spect_supplemental_data_v3/JS-10/ACCT/MIBG_JS-10.CT._.0002.0085.2023.08.02.17.37.39.101562.49400717.IMA
- mibg-spect_supplemental_data_v3/JS-10/ACCT/MIBG_JS-10.CT._.0002.0086.2023.08.02.17.37.39.101562.49400762.IMA
- mibg-spect_supplemental_data_v3/JS-10/ACCT/MIBG_JS-10.CT._.0002.0087.2023.08.02.17.37.39.101562.49400807.IMA
- mibg-spect_supplemental_data_v3/JS-10/ACCT/MIBG_JS-10.CT._.0002.0088.2023.08.02.17.37.39.101562.49400852.IMA
- mibg-spect_supplemental_data_v3/JS-10/ACCT/MIBG_JS-10.CT._.0002.0089.2023.08.02.17.37.39.101562.49400897.IMA
- mibg-spect_supplemental_data_v3/JS-10/ACCT/MIBG_JS-10.CT._.0002.0090.2023.08.02.17.37.39.101562.49400942.IMA
- mibg-spect_supplemental_data_v3/JS-10/ACCT/MIBG_JS-10.CT._.0002.0091.2023.08.02.17.37.39.101562.49400987.IMA
- mibg-spect_supplemental_data_v3/JS-10/ACCT/MIBG_JS-10.CT._.0002.0092.2023.08.02.17.37.39.101562.49401032.IMA
- mibg-spect_supplemental_data_v3/JS-10/ACCT/MIBG_JS-10.CT._.0002.0093.2023.08.02.17.37.39.101562.49401077.IMA
- mibg-spect_supplemental_data_v3/JS-10/ACCT/MIBG_JS-10.CT._.0002.0094.2023.08.02.17.37.39.101562.49401122.IMA
- mibg-spect_supplemental_data_v3/JS-10/ACCT/MIBG_JS-10.CT._.0002.0095.2023.08.02.17.37.39.101562.49401167.IMA
- mibg-spect_supplemental_data_v3/JS-10/ACCT/MIBG_JS-10.CT._.0002.0096.2023.08.02.17.37.39.101562.49401212.IMA
- mibg-spect_supplemental_data_v3/JS-10/ACCT/MIBG_JS-10.CT._.0002.0097.2023.08.02.17.37.39.101562.49401257.IMA
- mibg-spect_supplemental_data_v3/JS-10/ACCT/MIBG_JS-10.CT._.0002.0098.2023.08.02.17.37.39.101562.49401302.IMA
- mibg-spect_supplemental_data_v3/JS-10/ACCT/MIBG_JS-10.CT._.0002.0099.2023.08.02.17.37.39.101562.49401347.IMA
- mibg-spect_supplemental_data_v3/JS-10/JS-10_ECT_tomo.IMA
- mibg-spect_supplemental_data_v3/JS-10/SPECT/
- mibg-spect_supplemental_data_v3/JS-10/SPECT/Gf-8/
- mibg-spect_supplemental_data_v3/JS-10/SPECT/Gf-8/100s-SI180-Gf8.IMA
- mibg-spect_supplemental_data_v3/JS-10/SPECT/Gf-8/100s-SI60-Gf8.IMA
- mibg-spect_supplemental_data_v3/JS-10/SPECT/Gf-8/100sec Gf8 SI120.IMA
- mibg-spect_supplemental_data_v3/JS-10/SPECT/Gf-8/10s-SI180-Gf8.IMA
- mibg-spect_supplemental_data_v3/JS-10/SPECT/Gf-8/10s-SI60-Gf8.IMA
- mibg-spect_supplemental_data_v3/JS-10/SPECT/Gf-8/10sec Gf8 SI120.IMA
- mibg-spect_supplemental_data_v3/JS-10/SPECT/Gf-8/30s-SI180-Gf8_2.IMA
- mibg-spect_supplemental_data_v3/JS-10/SPECT/Gf-8/30s-SI60-Gf8_2.IMA
- mibg-spect_supplemental_data_v3/JS-10/SPECT/Gf-8/30sec Gf8 SI120.IMA
- mibg-spect_supplemental_data_v3/JS-10/SPECT/Gf-8/50s-Gf8-Si120-v2.IMA
- mibg-spect_supplemental_data_v3/JS-10/SPECT/Gf-8/50s-SI180-Gf8.IMA
- mibg-spect_supplemental_data_v3/JS-10/SPECT/Gf-8/50s-SI60-Gf8.IMA
- mibg-spect_supplemental_data_v3/JS-10/SPECT/Gf10fixed/
- mibg-spect_supplemental_data_v3/JS-10/SPECT/Gf10fixed/100s-SI120-Gf10.IMA
- mibg-spect_supplemental_data_v3/JS-10/SPECT/Gf10fixed/100s-Si180-Gf10-s.IMA
- mibg-spect_supplemental_data_v3/JS-10/SPECT/Gf10fixed/100s-SI60-Gf10.IMA
- mibg-spect_supplemental_data_v3/JS-10/SPECT/Gf10fixed/10s-SI120-Gf10.IMA
- mibg-spect_supplemental_data_v3/JS-10/SPECT/Gf10fixed/10s-SI180-Gf10.IMA
- mibg-spect_supplemental_data_v3/JS-10/SPECT/Gf10fixed/10s-SI60-Gf10.IMA
- mibg-spect_supplemental_data_v3/JS-10/SPECT/Gf10fixed/30s-Gf10-SI120.IMA
- mibg-spect_supplemental_data_v3/JS-10/SPECT/Gf10fixed/30s-SI180-Gf10.IMA
- mibg-spect_supplemental_data_v3/JS-10/SPECT/Gf10fixed/30s-SI60-Gf10.IMA
- mibg-spect_supplemental_data_v3/JS-10/SPECT/Gf10fixed/50s-SI120-Gf10.IMA
- mibg-spect_supplemental_data_v3/JS-10/SPECT/Gf10fixed/50s-SI150-Gf10.IMA
- mibg-spect_supplemental_data_v3/JS-10/SPECT/Gf10fixed/50s-SI180-Gf10.IMA
- mibg-spect_supplemental_data_v3/JS-10/SPECT/Gf10fixed/50s-SI60-Gf10.IMA
- mibg-spect_supplemental_data_v3/JS-10/SPECT/Gf10fixed/50s-SI90-Gf10.IMA
- mibg-spect_supplemental_data_v3/JS-10/SPECT/Gf10fixed/ccf50-120-10.IMA
- mibg-spect_supplemental_data_v3/JS-10/SPECT/Gf12/
- mibg-spect_supplemental_data_v3/JS-10/SPECT/Gf12/100s-SI180-Gf12.IMA
- mibg-spect_supplemental_data_v3/JS-10/SPECT/Gf12/100s-SI60-Gf12.IMA
- mibg-spect_supplemental_data_v3/JS-10/SPECT/Gf12/100sec Gf12 SI120.IMA
- mibg-spect_supplemental_data_v3/JS-10/SPECT/Gf12/10s-SI180-Gf12.IMA
- mibg-spect_supplemental_data_v3/JS-10/SPECT/Gf12/10s-SI60-Gf12.IMA
- mibg-spect_supplemental_data_v3/JS-10/SPECT/Gf12/10sec Gf12 SI120.IMA
- mibg-spect_supplemental_data_v3/JS-10/SPECT/Gf12/30s-SI180-Gf12.IMA
- mibg-spect_supplemental_data_v3/JS-10/SPECT/Gf12/30s-SI60-Gf12.IMA
- mibg-spect_supplemental_data_v3/JS-10/SPECT/Gf12/30sec Gf12 SI120.IMA
- mibg-spect_supplemental_data_v3/JS-10/SPECT/Gf12/50s-SI180-Gf12.IMA
- mibg-spect_supplemental_data_v3/JS-10/SPECT/Gf12/50s-SI60-Gf12.IMA
- mibg-spect_supplemental_data_v3/JS-10/SPECT/Gf12/50sec Gf12 SI120.IMA
- mibg-spect_supplemental_data_v3/JS-10/SPECT/Gf12fix_50s(RC100s)SI/
- mibg-spect_supplemental_data_v3/JS-10/SPECT/Gf12fix_50s(RC100s)SI/100sec Gf12 SI180.IMA
- mibg-spect_supplemental_data_v3/JS-10/SPECT/Gf12fix_50s(RC100s)SI/100sSI60 Gf12.IMA
- mibg-spect_supplemental_data_v3/JS-10/SPECT/Gf12fix_50s(RC100s)SI/50s SI180 Gf12.IMA
- mibg-spect_supplemental_data_v3/JS-10/SPECT/Gf12fix_50s(RC100s)SI/50s SI60 Gf12.IMA
- mibg-spect_supplemental_data_v3/JS-10/SPECT/Gf12fix_50s(RC100s)SI/★100sec Gf12 SI120.IMA
- mibg-spect_supplemental_data_v3/JS-10/SPECT/Gf12fix_50s(RC100s)SI/★50sec Gf12 SI120.IMA
- mibg-spect_supplemental_data_v3/NEMA IEC body/
- mibg-spect_supplemental_data_v3/NEMA IEC body/ACCT/
- mibg-spect_supplemental_data_v3/NEMA IEC body/ACCT/123I_BODY_PHANTOM.CT._.0003.0001.2024.05.27.08.54.50.599786.27472935.IMA
- mibg-spect_supplemental_data_v3/NEMA IEC body/ACCT/123I_BODY_PHANTOM.CT._.0003.0002.2024.05.27.08.54.50.599786.27471954.IMA
- mibg-spect_supplemental_data_v3/NEMA IEC body/ACCT/123I_BODY_PHANTOM.CT._.0003.0003.2024.05.27.08.54.50.599786.27474002.IMA
- mibg-spect_supplemental_data_v3/NEMA IEC body/ACCT/123I_BODY_PHANTOM.CT._.0003.0004.2024.05.27.08.54.50.599786.27472983.IMA
- mibg-spect_supplemental_data_v3/NEMA IEC body/ACCT/123I_BODY_PHANTOM.CT._.0003.0005.2024.05.27.08.54.50.599786.27472002.IMA
- mibg-spect_supplemental_data_v3/NEMA IEC body/ACCT/123I_BODY_PHANTOM.CT._.0003.0006.2024.05.27.08.54.50.599786.27474050.IMA
- mibg-spect_supplemental_data_v3/NEMA IEC body/ACCT/123I_BODY_PHANTOM.CT._.0003.0007.2024.05.27.08.54.50.599786.27473031.IMA
- mibg-spect_supplemental_data_v3/NEMA IEC body/ACCT/123I_BODY_PHANTOM.CT._.0003.0008.2024.05.27.08.54.50.599786.27472050.IMA
- mibg-spect_supplemental_data_v3/NEMA IEC body/ACCT/123I_BODY_PHANTOM.CT._.0003.0009.2024.05.27.08.54.50.599786.27474098.IMA
- mibg-spect_supplemental_data_v3/NEMA IEC body/ACCT/123I_BODY_PHANTOM.CT._.0003.0010.2024.05.27.08.54.50.599786.27472098.IMA
- mibg-spect_supplemental_data_v3/NEMA IEC body/ACCT/123I_BODY_PHANTOM.CT._.0003.0011.2024.05.27.08.54.50.599786.27473079.IMA
- mibg-spect_supplemental_data_v3/NEMA IEC body/ACCT/123I_BODY_PHANTOM.CT._.0003.0012.2024.05.27.08.54.50.599786.27474146.IMA
- mibg-spect_supplemental_data_v3/NEMA IEC body/ACCT/123I_BODY_PHANTOM.CT._.0003.0013.2024.05.27.08.54.50.599786.27472146.IMA
- mibg-spect_supplemental_data_v3/NEMA IEC body/ACCT/123I_BODY_PHANTOM.CT._.0003.0014.2024.05.27.08.54.50.599786.27473127.IMA
- mibg-spect_supplemental_data_v3/NEMA IEC body/ACCT/123I_BODY_PHANTOM.CT._.0003.0015.2024.05.27.08.54.50.599786.27474194.IMA
- mibg-spect_supplemental_data_v3/NEMA IEC body/ACCT/123I_BODY_PHANTOM.CT._.0003.0016.2024.05.27.08.54.50.599786.27472194.IMA
- mibg-spect_supplemental_data_v3/NEMA IEC body/ACCT/123I_BODY_PHANTOM.CT._.0003.0017.2024.05.27.08.54.50.599786.27473175.IMA
- mibg-spect_supplemental_data_v3/NEMA IEC body/ACCT/123I_BODY_PHANTOM.CT._.0003.0018.2024.05.27.08.54.50.599786.27474242.IMA
- mibg-spect_supplemental_data_v3/NEMA IEC body/ACCT/123I_BODY_PHANTOM.CT._.0003.0019.2024.05.27.08.54.50.599786.27472242.IMA
- mibg-spect_supplemental_data_v3/NEMA IEC body/ACCT/123I_BODY_PHANTOM.CT._.0003.0020.2024.05.27.08.54.50.599786.27474290.IMA
- mibg-spect_supplemental_data_v3/NEMA IEC body/ACCT/123I_BODY_PHANTOM.CT._.0003.0021.2024.05.27.08.54.50.599786.27473223.IMA
- mibg-spect_supplemental_data_v3/NEMA IEC body/ACCT/123I_BODY_PHANTOM.CT._.0003.0022.2024.05.27.08.54.50.599786.27472290.IMA
- mibg-spect_supplemental_data_v3/NEMA IEC body/ACCT/123I_BODY_PHANTOM.CT._.0003.0023.2024.05.27.08.54.50.599786.27474338.IMA
- mibg-spect_supplemental_data_v3/NEMA IEC body/ACCT/123I_BODY_PHANTOM.CT._.0003.0024.2024.05.27.08.54.50.599786.27472338.IMA
- mibg-spect_supplemental_data_v3/NEMA IEC body/ACCT/123I_BODY_PHANTOM.CT._.0003.0025.2024.05.27.08.54.50.599786.27473271.IMA
- mibg-spect_supplemental_data_v3/NEMA IEC body/ACCT/123I_BODY_PHANTOM.CT._.0003.0026.2024.05.27.08.54.50.599786.27474386.IMA
- mibg-spect_supplemental_data_v3/NEMA IEC body/ACCT/123I_BODY_PHANTOM.CT._.0003.0027.2024.05.27.08.54.50.599786.27472386.IMA
- mibg-spect_supplemental_data_v3/NEMA IEC body/ACCT/123I_BODY_PHANTOM.CT._.0003.0028.2024.05.27.08.54.50.599786.27474434.IMA
- mibg-spect_supplemental_data_v3/NEMA IEC body/ACCT/123I_BODY_PHANTOM.CT._.0003.0029.2024.05.27.08.54.50.599786.27473319.IMA
- mibg-spect_supplemental_data_v3/NEMA IEC body/ACCT/123I_BODY_PHANTOM.CT._.0003.0030.2024.05.27.08.54.50.599786.27472434.IMA
- mibg-spect_supplemental_data_v3/NEMA IEC body/ACCT/123I_BODY_PHANTOM.CT._.0003.0031.2024.05.27.08.54.50.599786.27474482.IMA
- mibg-spect_supplemental_data_v3/NEMA IEC body/ACCT/123I_BODY_PHANTOM.CT._.0003.0032.2024.05.27.08.54.50.599786.27473367.IMA
- mibg-spect_supplemental_data_v3/NEMA IEC body/ACCT/123I_BODY_PHANTOM.CT._.0003.0033.2024.05.27.08.54.50.599786.27472482.IMA
- mibg-spect_supplemental_data_v3/NEMA IEC body/ACCT/123I_BODY_PHANTOM.CT._.0003.0034.2024.05.27.08.54.50.599786.27474530.IMA
- mibg-spect_supplemental_data_v3/NEMA IEC body/ACCT/123I_BODY_PHANTOM.CT._.0003.0035.2024.05.27.08.54.50.599786.27473415.IMA
- mibg-spect_supplemental_data_v3/NEMA IEC body/ACCT/123I_BODY_PHANTOM.CT._.0003.0036.2024.05.27.08.54.50.599786.27474578.IMA
- mibg-spect_supplemental_data_v3/NEMA IEC body/ACCT/123I_BODY_PHANTOM.CT._.0003.0037.2024.05.27.08.54.50.599786.27472530.IMA
- mibg-spect_supplemental_data_v3/NEMA IEC body/ACCT/123I_BODY_PHANTOM.CT._.0003.0038.2024.05.27.08.54.50.599786.27473463.IMA
- mibg-spect_supplemental_data_v3/NEMA IEC body/ACCT/123I_BODY_PHANTOM.CT._.0003.0039.2024.05.27.08.54.50.599786.27474626.IMA
- mibg-spect_supplemental_data_v3/NEMA IEC body/ACCT/123I_BODY_PHANTOM.CT._.0003.0040.2024.05.27.08.54.50.599786.27472578.IMA
- mibg-spect_supplemental_data_v3/NEMA IEC body/ACCT/123I_BODY_PHANTOM.CT._.0003.0041.2024.05.27.08.54.50.599786.27473511.IMA
- mibg-spect_supplemental_data_v3/NEMA IEC body/ACCT/123I_BODY_PHANTOM.CT._.0003.0042.2024.05.27.08.54.50.599786.27474674.IMA
- mibg-spect_supplemental_data_v3/NEMA IEC body/ACCT/123I_BODY_PHANTOM.CT._.0003.0043.2024.05.27.08.54.50.599786.27472626.IMA
- mibg-spect_supplemental_data_v3/NEMA IEC body/ACCT/123I_BODY_PHANTOM.CT._.0003.0044.2024.05.27.08.54.50.599786.27473559.IMA
- mibg-spect_supplemental_data_v3/NEMA IEC body/ACCT/123I_BODY_PHANTOM.CT._.0003.0045.2024.05.27.08.54.50.599786.27474722.IMA
- mibg-spect_supplemental_data_v3/NEMA IEC body/ACCT/123I_BODY_PHANTOM.CT._.0003.0046.2024.05.27.08.54.50.599786.27472674.IMA
- mibg-spect_supplemental_data_v3/NEMA IEC body/ACCT/123I_BODY_PHANTOM.CT._.0003.0047.2024.05.27.08.54.50.599786.27473607.IMA
- mibg-spect_supplemental_data_v3/NEMA IEC body/ACCT/123I_BODY_PHANTOM.CT._.0003.0048.2024.05.27.08.54.50.599786.27474770.IMA
- mibg-spect_supplemental_data_v3/NEMA IEC body/ACCT/123I_BODY_PHANTOM.CT._.0003.0049.2024.05.27.08.54.50.599786.27472722.IMA
- mibg-spect_supplemental_data_v3/NEMA IEC body/ACCT/123I_BODY_PHANTOM.CT._.0003.0050.2024.05.27.08.54.50.599786.27473655.IMA
- mibg-spect_supplemental_data_v3/NEMA IEC body/ACCT/123I_BODY_PHANTOM.CT._.0003.0051.2024.05.27.08.54.50.599786.27474818.IMA
- mibg-spect_supplemental_data_v3/NEMA IEC body/ACCT/123I_BODY_PHANTOM.CT._.0003.0052.2024.05.27.08.54.50.599786.27473703.IMA
- mibg-spect_supplemental_data_v3/NEMA IEC body/ACCT/123I_BODY_PHANTOM.CT._.0003.0053.2024.05.27.08.54.50.599786.27472770.IMA
- mibg-spect_supplemental_data_v3/NEMA IEC body/ACCT/123I_BODY_PHANTOM.CT._.0003.0054.2024.05.27.08.54.50.599786.27474866.IMA
- mibg-spect_supplemental_data_v3/NEMA IEC body/ACCT/123I_BODY_PHANTOM.CT._.0003.0055.2024.05.27.08.54.50.599786.27473751.IMA
- mibg-spect_supplemental_data_v3/NEMA IEC body/ACCT/123I_BODY_PHANTOM.CT._.0003.0056.2024.05.27.08.54.50.599786.27472818.IMA
- mibg-spect_supplemental_data_v3/NEMA IEC body/ACCT/123I_BODY_PHANTOM.CT._.0003.0057.2024.05.27.08.54.50.599786.27474914.IMA
- mibg-spect_supplemental_data_v3/NEMA IEC body/ACCT/123I_BODY_PHANTOM.CT._.0003.0058.2024.05.27.08.54.50.599786.27473799.IMA
- mibg-spect_supplemental_data_v3/NEMA IEC body/ACCT/123I_BODY_PHANTOM.CT._.0003.0059.2024.05.27.08.54.50.599786.27472866.IMA
- mibg-spect_supplemental_data_v3/NEMA IEC body/ACCT/123I_BODY_PHANTOM.CT._.0003.0060.2024.05.27.08.54.50.599786.27474962.IMA
- mibg-spect_supplemental_data_v3/NEMA IEC body/ACCT/123I_BODY_PHANTOM.CT._.0003.0061.2024.05.27.08.54.50.599786.27473847.IMA
- mibg-spect_supplemental_data_v3/NEMA IEC body/ACCT/123I_BODY_PHANTOM.CT._.0003.0062.2024.05.27.08.54.50.599786.27472914.IMA
- mibg-spect_supplemental_data_v3/NEMA IEC body/ACCT/123I_BODY_PHANTOM.CT._.0003.0063.2024.05.27.08.54.50.599786.27475010.IMA
- mibg-spect_supplemental_data_v3/NEMA IEC body/ACCT/123I_BODY_PHANTOM.CT._.0003.0064.2024.05.27.08.54.50.599786.27473895.IMA
- mibg-spect_supplemental_data_v3/NEMA IEC body/ACCT/123I_BODY_PHANTOM.CT._.0003.0065.2024.05.27.08.54.50.599786.27475058.IMA
- mibg-spect_supplemental_data_v3/NEMA IEC body/ACCT/123I_BODY_PHANTOM.CT._.0003.0066.2024.05.27.08.54.50.599786.27476034.IMA
- mibg-spect_supplemental_data_v3/NEMA IEC body/ACCT/123I_BODY_PHANTOM.CT._.0003.0067.2024.05.27.08.54.50.599786.27473943.IMA
- mibg-spect_supplemental_data_v3/NEMA IEC body/ACCT/123I_BODY_PHANTOM.CT._.0003.0068.2024.05.27.08.54.50.599786.27475106.IMA
- mibg-spect_supplemental_data_v3/NEMA IEC body/ACCT/123I_BODY_PHANTOM.CT._.0003.0069.2024.05.27.08.54.50.599786.27476082.IMA
- mibg-spect_supplemental_data_v3/NEMA IEC body/ACCT/123I_BODY_PHANTOM.CT._.0003.0070.2024.05.27.08.54.50.599786.27477063.IMA
- mibg-spect_supplemental_data_v3/NEMA IEC body/ACCT/123I_BODY_PHANTOM.CT._.0003.0071.2024.05.27.08.54.50.599786.27475154.IMA
- mibg-spect_supplemental_data_v3/NEMA IEC body/ACCT/123I_BODY_PHANTOM.CT._.0003.0072.2024.05.27.08.54.50.599786.27476130.IMA
- mibg-spect_supplemental_data_v3/NEMA IEC body/ACCT/123I_BODY_PHANTOM.CT._.0003.0073.2024.05.27.08.54.50.599786.27477111.IMA
- mibg-spect_supplemental_data_v3/NEMA IEC body/ACCT/123I_BODY_PHANTOM.CT._.0003.0074.2024.05.27.08.54.50.599786.27475202.IMA
- mibg-spect_supplemental_data_v3/NEMA IEC body/ACCT/123I_BODY_PHANTOM.CT._.0003.0075.2024.05.27.08.54.50.599786.27476178.IMA
- mibg-spect_supplemental_data_v3/NEMA IEC body/ACCT/123I_BODY_PHANTOM.CT._.0003.0076.2024.05.27.08.54.50.599786.27477159.IMA
- mibg-spect_supplemental_data_v3/NEMA IEC body/ACCT/123I_BODY_PHANTOM.CT._.0003.0077.2024.05.27.08.54.50.599786.27475250.IMA
- mibg-spect_supplemental_data_v3/NEMA IEC body/ACCT/123I_BODY_PHANTOM.CT._.0003.0078.2024.05.27.08.54.50.599786.27476226.IMA
- mibg-spect_supplemental_data_v3/NEMA IEC body/ACCT/123I_BODY_PHANTOM.CT._.0003.0079.2024.05.27.08.54.50.599786.27477207.IMA
- mibg-spect_supplemental_data_v3/NEMA IEC body/ACCT/123I_BODY_PHANTOM.CT._.0003.0080.2024.05.27.08.54.50.599786.27475298.IMA
- mibg-spect_supplemental_data_v3/NEMA IEC body/ACCT/123I_BODY_PHANTOM.CT._.0003.0081.2024.05.27.08.54.50.599786.27476274.IMA
- mibg-spect_supplemental_data_v3/NEMA IEC body/ACCT/123I_BODY_PHANTOM.CT._.0003.0082.2024.05.27.08.54.50.599786.27477255.IMA
- mibg-spect_supplemental_data_v3/NEMA IEC body/ACCT/123I_BODY_PHANTOM.CT._.0003.0083.2024.05.27.08.54.50.599786.27475346.IMA
- mibg-spect_supplemental_data_v3/NEMA IEC body/ACCT/123I_BODY_PHANTOM.CT._.0003.0084.2024.05.27.08.54.50.599786.27476322.IMA
- mibg-spect_supplemental_data_v3/NEMA IEC body/ACCT/123I_BODY_PHANTOM.CT._.0003.0085.2024.05.27.08.54.50.599786.27475394.IMA
- mibg-spect_supplemental_data_v3/NEMA IEC body/ACCT/123I_BODY_PHANTOM.CT._.0003.0086.2024.05.27.08.54.50.599786.27477303.IMA
- mibg-spect_supplemental_data_v3/NEMA IEC body/ACCT/123I_BODY_PHANTOM.CT._.0003.0087.2024.05.27.08.54.50.599786.27476370.IMA
- mibg-spect_supplemental_data_v3/NEMA IEC body/ACCT/123I_BODY_PHANTOM.CT._.0003.0088.2024.05.27.08.54.50.599786.27475442.IMA
- mibg-spect_supplemental_data_v3/NEMA IEC body/ACCT/123I_BODY_PHANTOM.CT._.0003.0089.2024.05.27.08.54.50.599786.27477351.IMA
- mibg-spect_supplemental_data_v3/NEMA IEC body/ACCT/123I_BODY_PHANTOM.CT._.0003.0090.2024.05.27.08.54.50.599786.27476418.IMA
- mibg-spect_supplemental_data_v3/NEMA IEC body/ACCT/123I_BODY_PHANTOM.CT._.0003.0091.2024.05.27.08.54.50.599786.27475490.IMA
- mibg-spect_supplemental_data_v3/NEMA IEC body/ACCT/123I_BODY_PHANTOM.CT._.0003.0092.2024.05.27.08.54.50.599786.27477399.IMA
- mibg-spect_supplemental_data_v3/NEMA IEC body/ACCT/123I_BODY_PHANTOM.CT._.0003.0093.2024.05.27.08.54.50.599786.27476466.IMA
- mibg-spect_supplemental_data_v3/NEMA IEC body/ACCT/123I_BODY_PHANTOM.CT._.0003.0094.2024.05.27.08.54.50.599786.27475538.IMA
- mibg-spect_supplemental_data_v3/NEMA IEC body/ACCT/123I_BODY_PHANTOM.CT._.0003.0095.2024.05.27.08.54.50.599786.27477447.IMA
- mibg-spect_supplemental_data_v3/NEMA IEC body/ACCT/123I_BODY_PHANTOM.CT._.0003.0096.2024.05.27.08.54.50.599786.27476514.IMA
- mibg-spect_supplemental_data_v3/NEMA IEC body/ACCT/123I_BODY_PHANTOM.CT._.0003.0097.2024.05.27.08.54.50.599786.27475586.IMA
- mibg-spect_supplemental_data_v3/NEMA IEC body/ACCT/123I_BODY_PHANTOM.CT._.0003.0098.2024.05.27.08.54.50.599786.27477495.IMA
- mibg-spect_supplemental_data_v3/NEMA IEC body/ACCT/123I_BODY_PHANTOM.CT._.0003.0099.2024.05.27.08.54.50.599786.27476562.IMA
- mibg-spect_supplemental_data_v3/NEMA IEC body/nema_ECT_tomo.IMA
- mibg-spect_supplemental_data_v3/NEMA IEC body/SPECT_NEMA/
- mibg-spect_supplemental_data_v3/NEMA IEC body/SPECT_NEMA/100s/
- mibg-spect_supplemental_data_v3/NEMA IEC body/SPECT_NEMA/100s/Nema-100s-SI120-Gf10.IMA
- mibg-spect_supplemental_data_v3/NEMA IEC body/SPECT_NEMA/100s/Nema-100s-SI120-Gf12.IMA
- mibg-spect_supplemental_data_v3/NEMA IEC body/SPECT_NEMA/100s/Nema-100s-SI120-Gf8.IMA
- mibg-spect_supplemental_data_v3/NEMA IEC body/SPECT_NEMA/100s/Nema-100s-SI180-Gf10.IMA
- mibg-spect_supplemental_data_v3/NEMA IEC body/SPECT_NEMA/100s/Nema-100s-SI180-Gf12.IMA
- mibg-spect_supplemental_data_v3/NEMA IEC body/SPECT_NEMA/100s/Nema-100s-SI180-Gf8.IMA
- mibg-spect_supplemental_data_v3/NEMA IEC body/SPECT_NEMA/100s/Nema-100s-SI60-Gf10.IMA
- mibg-spect_supplemental_data_v3/NEMA IEC body/SPECT_NEMA/100s/Nema-100s-SI60-Gf12.IMA
- mibg-spect_supplemental_data_v3/NEMA IEC body/SPECT_NEMA/100s/Nema-100s-SI60-Gf8.IMA
- mibg-spect_supplemental_data_v3/NEMA IEC body/SPECT_NEMA/10s/
- mibg-spect_supplemental_data_v3/NEMA IEC body/SPECT_NEMA/10s/10s-120-G10.IMA
- mibg-spect_supplemental_data_v3/NEMA IEC body/SPECT_NEMA/10s/10s-120-G12.IMA
- mibg-spect_supplemental_data_v3/NEMA IEC body/SPECT_NEMA/10s/10s-120-G8.IMA
- mibg-spect_supplemental_data_v3/NEMA IEC body/SPECT_NEMA/10s/10s-180-G10.IMA
- mibg-spect_supplemental_data_v3/NEMA IEC body/SPECT_NEMA/10s/10s-180-G12.IMA
- mibg-spect_supplemental_data_v3/NEMA IEC body/SPECT_NEMA/10s/10s-180-G8.IMA
- mibg-spect_supplemental_data_v3/NEMA IEC body/SPECT_NEMA/10s/10s-60-G10.IMA
- mibg-spect_supplemental_data_v3/NEMA IEC body/SPECT_NEMA/10s/10s-60-G12.IMA
- mibg-spect_supplemental_data_v3/NEMA IEC body/SPECT_NEMA/10s/10s-60-G8.IMA
- mibg-spect_supplemental_data_v3/NEMA IEC body/SPECT_NEMA/30s/
- mibg-spect_supplemental_data_v3/NEMA IEC body/SPECT_NEMA/30s/30-120-10.IMA
- mibg-spect_supplemental_data_v3/NEMA IEC body/SPECT_NEMA/30s/30-120-12.IMA
- mibg-spect_supplemental_data_v3/NEMA IEC body/SPECT_NEMA/30s/30-120-8.IMA
- mibg-spect_supplemental_data_v3/NEMA IEC body/SPECT_NEMA/30s/30-180-10.IMA
- mibg-spect_supplemental_data_v3/NEMA IEC body/SPECT_NEMA/30s/30-180-12.IMA
- mibg-spect_supplemental_data_v3/NEMA IEC body/SPECT_NEMA/30s/30-180-8.IMA
- mibg-spect_supplemental_data_v3/NEMA IEC body/SPECT_NEMA/30s/30-60-10.IMA
- mibg-spect_supplemental_data_v3/NEMA IEC body/SPECT_NEMA/30s/30-60-12.IMA
- mibg-spect_supplemental_data_v3/NEMA IEC body/SPECT_NEMA/30s/30-60-8.IMA
- mibg-spect_supplemental_data_v3/NEMA IEC body/SPECT_NEMA/50s/
- mibg-spect_supplemental_data_v3/NEMA IEC body/SPECT_NEMA/50s/50-120-12-2.IMA
- mibg-spect_supplemental_data_v3/NEMA IEC body/SPECT_NEMA/50s/50-120-Gf8.IMA
- mibg-spect_supplemental_data_v3/NEMA IEC body/SPECT_NEMA/50s/50s-180-G8.IMA
- mibg-spect_supplemental_data_v3/NEMA IEC body/SPECT_NEMA/50s/50s-180-Gf12.IMA
- mibg-spect_supplemental_data_v3/NEMA IEC body/SPECT_NEMA/50s/50s-60-G8.IMA
- mibg-spect_supplemental_data_v3/NEMA IEC body/SPECT_NEMA/50s/50s-60-Gf12.IMA
- mibg-spect_supplemental_data_v3/NEMA IEC body/SPECT_NEMA/50s/Nema50s-SI120-Gf10.IMA
- mibg-spect_supplemental_data_v3/NEMA IEC body/SPECT_NEMA/50s/NEMA50s-SI180-Gf10.IMA
- mibg-spect_supplemental_data_v3/NEMA IEC body/SPECT_NEMA/50s/NEMA50s-SI60-Gf10.IMA
- mibg-spect_supplemental_data_v3/Read me.txt
