# Supplementary material for: Optimization of acquisition time and reconstruction parameters for quantitative single-photon emission computed tomography/computed tomography using iodine-123 metaiodobenzylguanidine
Source: PLoS One. 2025 Sep 30;20(9):e0330655. doi: 10.1371/journal.pone.0330655 (PMC12483245; doi:10.1371/journal.pone.0330655)
Supplement: S1 Data — (ZIP) [file pone.0330655.s001.zip › mibg-spect_supplemental_data_v3/Read me.txt]

NEMA IEC body phantom and JS-10 phantom data are stored in separate folders, each containing CT and SPECT data.
These data (.ima) can be read using imageJ, RAVAT, or SIEMENS devices.


***image J***
https://imagej.net/software/fiji/downloads


***RAVAT***
https://www.nmp.co.jp/member/hiroba/index.html

# In order to utilize RAVAT, it is necessary to register for a complimentary membership with Nippon Mediphysics Co., Ltd.
